# Supplementary material for: Epichloë Endophytes Shape the Foliar Endophytic Fungal Microbiome and Alter the Auxin and Salicylic Acid Phytohormone Levels in Two Meadow Fescue Cultivars
Source: J Fungi (Basel). 2023 Jan 6;9(1):90. doi: 10.3390/jof9010090 (PMC9861471; doi:10.3390/jof9010090)
Supplement: Supplementary file 1 [file jof-09-00090-s001.zip]

Archive with 1 entries (1 files):
- jof-2082466-supplementary.pdf
